# Supplementary material for: Influence of Major Environmental Parameters on Patulin Production by Penicillium expansum OM1 and Its Growth on Apple Puree Agar Media
Source: Toxins (Basel). 2025 Dec 19;18(1):1. doi: 10.3390/toxins18010001 (PMC12846605; doi:10.3390/toxins18010001)
Supplement: Supplementary file 1 [file toxins-18-00001-s001.zip]

Archive with 1 entries (1 files):
- toxins-4020380-supplementary.pdf
